# Supplementary material for: Assessing Coral Reefs on a Pacific-Wide Scale Using the Microbialization Score
Source: PLoS One. 2012 Sep 7;7(9):e43233. doi: 10.1371/journal.pone.0043233 (PMC3436891; doi:10.1371/journal.pone.0043233)
Supplement: Table S1 — Comparison of mean MTE-based microbial metabolic rate predictions from this study with experimental measurements from marine systems1–5. Rates of photosynthesis were converted from units of gross carbon production (Pg) to units of power (W) using 39,444 J g−1 C, the standard free energy change from the synthesis of glucose from CO2 and H2O during photosynthesis at STP6. For conversion between rates of oxygen consumption or production in volume or mass units, we assumed that 1 ml O2 per second = 1.43 mg O2 per second24. To convert between units of power (W) and rates of respiration we assumed that 1W = 0.05 ml O2 per second24. Metabolic rates in W per 10 m3 were derived after calculating total daily energy use: Pg (from sunrise to sunset) + Respiration (over a 24 hour period). In studies where only dark incubation experiments were performed, total daily energy use was calculated assuming Pg/R24 hrs = 1. When two measurements are listed for the same sample and conditions, they indicate high and low values. B = predicted basal metabolic rate; A = predicted active metabolic rate. (XLSX) [file pone.0043233.s003.xlsx]

## Sheet: Table S1
Reference	Microbe Source	Temp (°C)	Method	Habitat type	W per 10 m3
Hopkinson, C.S. (1985)	water column	10	incubation	nearshore/estuarine	0.428969
		28			2.26625
Hoppe, H.G. et al. (2002)	water column	10-20	incubation	N. Atlantic Ocean (30')	0.013148
					0.9861
Wild, et al. (2009)	water column	20-28	incubation	reef	0.129754
					1.25083
Quinones, R. (1992)	water column (125 μm -8 mm)	NA	incubation	oceanic shelf	0.0300556
	water column (1-125 μm)				0.148333
Hopkinson, C.S., et al. (1989)	water column (< 208 μm)	above 20	incubation	open ocean	0.777001
	water column (< 10 μm)				0.621601
	water column (< 1 μm)				0.738151
This study	water column (0.2-10 μm)	27-29	Metabolic Theory of Ecology	reef	0.0002 (B)
					0.1041 (B)
					0.0022 (A)
					2.1412 (A)
	fish	27-29	body size allometry		8.13884
					49.2586
