# Supplementary material for: Assessing Coral Reefs on a Pacific-Wide Scale Using the Microbialization Score
Source: PLoS One. 2012 Sep 7;7(9):e43233. doi: 10.1371/journal.pone.0043233 (PMC3436891; doi:10.1371/journal.pone.0043233)
Supplement: Table S2 — Summary table showing the number of REA sites where microbial or fish data (belt transect method only) was collected, time period of sampling, and standard error for biomass and abundance of the fish and microbial communities at each island. (XLS) [file pone.0043233.s004.xls]

## Sheet: Table S2
REGION: ISLAND or ATOLL		Fish Data			Microbial Data
Island Code	Island	Stations completed (2001-2009)	SEM Total Biomass (all species combined)	SEM Abundance (all species combined)	Sites sampled (year)	SEM Biomass	SEM Abundance
GUAM & MARIANA ISLANDS (orange)
AGR	Agrihan	18	22.6084	0.721142	2 (2009)	0.07178	86500
AGU	Aguijan	8	7.19002	0.900894	1 (2009)
ASC	Asuncion	15	75.6028	1.38723	1 (2009)
FDP	Farallon de Pajaros	13	33.3457	0.497379	1 (2009)
GUA	Guam	39	2.50535	0.145067	4 (2009)	0.02451	29558
GUG	Guguan	11	23.8905	1.13768	1 (2009)
MAU	Maug	34	11.502	0.427125	2 (2009)	0.006008	44500
ROT	Rota	23	6.42301	0.536507	2 (2009)	0.003731	45000
SAI	Saipan	30	3.33331	0.249384	1 (2009)
TIN	Tinian	19	3.90623	0.253784	2 (2009)	0.0239	54000
MAIN HAWAIIAN ISLANDS (MHI, blue)
HAW	Hawaii	60	3.78479	0.234479	6 (2008)	0.110562	69983.3
KAU	Kauai	28	6.1862	0.330794	3 (2008)	0.167145	50135.4
LAN	Lanai	18	5.13842	0.29236	2 (2008)	0.131071	94051.5
MAI	Maui	35	4.60123	0.192561	5 (2008)	0.150126	17421.8
MOL	Molokai	13	6.57642	0.232133	2 (2008)	0.0231815	19460.1
NII/LEH	Niihau & Lehua	26	10.5503	0.785488	2 (2008)	0.0731981	75421.2
OAH	Oahu	19	5.03811	0.273475	1 (2008)
PACIFIC REMOTE ISLANDS & ATOLLS (PRIA, pink)
BAK	Baker	29	20.96	2.31166	5 (2010)	0.03957	44142
HOW	Howland	26	22.5731	4.67276	5 (2010)	0.08873	37373
JAR	Jarvis	29	96.4843	4.65925	5 (2010)	0.04232	53902
JOH	Johnston	7	29.6104	0.495295	5 (2010)	0.2695	67949
KIN	Kingman	13	125.195	1.01179	5 (2010)	0.01771	22494
PAL	Palmyra	39	41.6292	0.513951	5 (2010)	0.02387	40109
WAK	Wake	36	29.796	0.255048	5 (2010)	0.02802	24361
SAMOA REGION (green)
OFU/OLO	Ofu & Olosega	34	8.46344	0.380148	5 (2010)	0.0444	45000
ROS	Rose	36	15.8269	0.469103	6 (2010)	0.05633	51450
SWA	Swains	28	37.8262	0.67205	7 (2010)	0.08012	18442
TAU	Tau	33	7.54885	0.236623	8 (2010)	0.05071	42994
TUT	Tutuila	72	3.42316	0.201549	9 (2010)	0.03859	36001
